# Supplementary material for: SP1 lactylation promotes endometrial cancer cell stemness via regulation of CENPL expression
Source: Genes Dis. 2025 Dec 5;13(4):101962. doi: 10.1016/j.gendis.2025.101962 (PMC12989826; doi:10.1016/j.gendis.2025.101962)
Supplement: Multimedia component 3 [file mmc3.xlsx]

## Sheet: Table S2
		Table S2
Gene	Gene	Gene	Gene	Gene
FOXA1	RIBC2	DNAJB13	CAPS2	C22orf23
HGD	ST6GALNAC1	KATNAL2	PACRG	MAP1A
CDC20B	CDS1	DNAH3	CCDC39	AKNA
CHST6	SHANK2	ZMYND10	HSPA1L	DZIP1L
CCNO	HAGHL	TMEM63A	TUBA1A	RFX2
TJP3	IRF6	SMPD2	NXNL2	KCNN3
SYT8	SAT1	IQCD	USP2	KLHL13
FXYD3	MUC13	LY75	ANKRD53	EFCAB1
MYB	CCDC138	FHAD1	NHLRC4	AQP7
SPDEF	C8orf34	C10orf95	BCO2	RRAD
UCP2	CNIH2	DYNLT1	RBM43	TPPP
SYT5	SPATA17	MYCBP	STOM	CCDC81
PLCH1	ARMC3	BMPR1B	ZSCAN18	CCDC89
TP73	CDHR2	FRMPD2	SYNGAP1	MAP6
SYTL1	CALML4	C4orf47	TPPP3	MAPK10
EPB41L4B	VNN3	FBXW9	SPAG16	TACR1
TSPAN1	TP53AIP1	CCDC88C	KIF17	CCDC69
PHYHIPL	CAPS	PITPNM1	FBXO31	TXLNB
SLC27A2	C21orf58	MAPRE3	STX2	RGS22
KIF24	SPRY3	PNMA1	SMOC1	C14orf132
ASRGL1	FABP6	TTLL7	EML1	RBM24
C6orf52	RCAN3	UNC119B	GPR162	KNDC1
FOXN4	MB	CROCC	C6	KCNB1
FAM181A	C9orf116	C11orf88	WNT9A
CLGN	NUP62CL	C9orf135	DYNC2H1
MAPK15	CCDC125	FAM102A	PKIG
C2orf70	UMODL1	LRRC34	OVGP1
LRGUK	LRRC45	MORN5	LCA5
FOXJ1	CCDC157	RSPH9	PALMD
STRBP	WDR93	ARMC4	CRY2

## Sheet:  Table S3
					Table S3
mol	Cat	Name	Target	CAS	docking_score	HA	HD	RN	logP(o/w)	MW
O=C(N[C@@H]1C(=O)N[C@@H](Cc2ccc(O)cc2)C(=O)N[C@H](Cc2c3c([nH]c2)cccc3)C(=O)N[C@@H](CCCCN)C(=O)N[C@@H](C(C)C)C(=O)N[C@H](C(=O)N[C@@H]([C@H](O)C)C(=O)N)CSSC1)[C@H](N)Cc1cc2c(cc1)cccc2	P1088	Lanreotide acetate	GHSR	2378114-72-6	-10.0287	12	13	19	2.592	1096.35
O=C(N[C@H](C(=O)NCC(=O)N[C@H](C(=O)N[C@H](C(=O)N[C@H](C(=O)N)Cc1ccccc1)CCCNC(=N)N)CC(C)C)Cc1ccccc1)[C@@H](NC(=O)[C@@H](NC(=O)[C@@H](NC(=O)[C@@H](NC(=O)[C@@H](N)Cc1ccc(O)cc1)CC(=O)N)Cc1c2c([nH]c1)cccc2)CC(=O)N)CO	E2037	Kisspeptin-10 (human)	GPR	374675-21-5	-9.59914	16	19	48	-2.08	1302.46
O=C(N[C@@H](C(=O)N[C@@H](C(=O)N[C@@H](C(=O)N)CCCNC(=N)N)CCCNC(=N)N)CCCNC(=N)N)[C@H](NC(=O)[C@H](NC(=O)[C@H](N)CCCNC(=N)N)CCCNC(=N)N)CCCNC(=N)N	E0029	Hexa-D-arginine	Others	673202-67-0	-9.3549	13	25	46	-4.282	954.165
O=C(N[C@@H]1C(=O)N[C@H](C)C(=O)N[C@@H](Cc2nc[nH]c2)C(=O)N[C@H](Cc2ccccc2)C(=O)N[C@@H](CCC/N=C(\N)/N)C(=O)N[C@@H](Cc2c3c([nH]c2)cccc3)C(=O)N[C@H](C(=O)N)CSSC1)[C@@H](NC(=O)C)CCC/N=C(\N)/N	E1002	Setmelanotide (RM-493)	Melanocortin Receptor	920014-72-8	-9.32498	13	16	20	-1.924	1117.33
O=C(O)[C@@H](NC(=O)[C@@H](NC(=O)[C@@H](NC(=O)[C@@H](NC(=O)[C@@H](NC(=O)[C@@H](NC(=O)[C@@H](N)CCCNC(=N)N)CCCCN)CCCNC(=N)N)C)CCCNC(=N)N)CCCCN)CCC(=O)O	P1153	PKG inhibitor peptide		82801-73-8	-8.82996	16	22	45	-3.71	943.126
O=C(O)[C@@H](NC(=O)[C@@H](NC(=O)[C@@H](NC(=O)[C@@H](NC(=O)[C@@H](NC(=O)[C@@H](NC(=O)[C@@H](NC(=O)[C@@H](NC(=O)[C@@H](N)CCCCN)CCC(=O)N)[C@H](CC)C)CCC(=O)O)[C@H](CC)C)CCCCN)CCCCN)Cc1ccccc1)CCCCN	S6946	Gap19	Gap-Junction	1507930-57-5	-8.42158	18	18	53	-0.654	1161.46
O=C(N[C@@H]([C@H](O)C)C(=O)N[C@H](C(=O)N[C@H](C(=O)N[C@@H]([C@H](O)C)C(=O)N)Cc1ccc(O)cc1)CC(=O)N)[C@@H](NC(=O)[C@@H](NC(=O)[C@@H](NC(=O)[C@H](N)C)CO)[C@H](O)C)[C@H](O)C	S8501	DAPTA	gp120 Bal-CCR5 CM235-CCR5	106362-34-9	-7.83941	16	16	31	-7.852	856.888
S(=O)(=O)(Oc1ccc(C[C@H](NC(=O)[C@@H](NC(=O)[C@@H](NC(=O)[C@H]2NC(=O)CC2)CCC(=O)N)CC(=O)O)C(=O)N[C@@H]([C@H](O)C)C(=O)NCC(=O)N[C@H](C(=O)N[C@H](C(=O)N[C@H](C(=O)N[C@H](C(=O)N)Cc2ccccc2)CC(=O)O)CCSC)Cc2c3c([nH]c2)cccc3)cc1)O	S9690	Caerulein (FI-6934)	CCK receptor	17650-98-5	-7.76715	21	21	47	-4.118	1352.42
O=C(O)[C@@H]1[C@@H](O)[C@H](O)[C@@H](O[C@H]2[C@H](O)[C@@H](O)[C@H](O)[C@@H](C(=O)O)O2)[C@@H](O[C@@H]2C(C)(C)[C@H]3[C@@](C)([C@H]4C(=O)C=C5[C@](C)([C@]4(C)CC3)CC[C@]3(C)[C@@H]5C[C@](C(=O)O)(C)CC3)CC2)O1	S3622	Diammonium Glycyrrhizinate	Others	79165-06-3	-7.66282	16	11	7	1.91074	822.942
O=C(N[C@@H]1C(=O)N2[C@H](C(=O)N[C@H](c3nnn(CCCCc4ccc(CCCCn5nnc([C@@H](NC(=O)[C@H]6N7C(=O)[C@@H](NC(=O)[C@@H](NC)C)CCCC[C@H]7CC6)c6ccccc6)c5)cc4)c3)c3ccccc3)CC[C@@H]2CCCC1)[C@@H](NC)C	S7089	SM-164	IAP	957135-43-2	-7.5861	12	6	28	6.07	1121.45
O([C@](CC/C=C(\C)/C)(C)[C@@H]1[C@H]2[C@H](O)C[C@H]3[C@](C)([C@]2(C)CC1)CC[C@H]1C(C)(C)[C@@H](O[C@H]2[C@H](O[C@H]4[C@H](O)[C@@H](O)[C@H](O)[C@@H](CO)O4)[C@@H](O)[C@H](O)[C@@H](CO)O2)CC[C@]31C)[C@H]1[C@H](O)[C@@H](O)[C@H](O)[C@@H](CO)O1	S3931	Ginsenoside Rd	Others	52705-93-8	-7.54355	18	12	13	0.41674	947.166
O=C(NCC(=O)N)[C@@H](NC(=O)[C@H]1N(C(=O)[C@H]2NC(=O)[C@H](CC(=O)N)NC(=O)[C@H](CCC(=O)N)NC(=O)[C@H](Cc3ccccc3)NC(=O)[C@H](Cc3ccc(O)cc3)NC(=O)[C@@H](N)CSSC2)CCC1)CCCNC(=N)N	P1147	Argipressin Acetate	Others	129979-57-3	-7.52873	14	15	23	-4.182	1084.25
O=C(N/C=C/1\C(=O)N[C@@H]([C@H]2N=C(N)NCC2)C(=O)NC[C@H](N)C(=O)N[C@H](C)C(=O)N[C@H](CNC(=O)C[C@H](N)CCCN)C(=O)N\1)N	S4234	Capreomycin Sulfate	Antifection	1405-37-4	-7.4641	11	13	11	-7.742	652.718
O=C(N[C@@H]1C(=O)N[C@@H](Cc2ccc(O)cc2)C(=O)N[C@H](Cc2c3c([nH]c2)cccc3)C(=O)N[C@@H](CCCCN)C(=O)N[C@@H](C(C)C)C(=O)N[C@@H](C(=O)N[C@@H]([C@H](O)C)C(=O)N)CSSC1)[C@H](N)Cc1cc2c(cc1)cccc2	S6948	Lanreotide	GHSR	108736-35-2	-7.44221	12	13	19	2.592	1096.35
O=C(O)[C@@H](NC(=O)c1ccc(NC[C@H]2N(C=O)c3c(O)nc(N)nc3NC2)cc1)CCC(=O)O	S1236	Leucovorin Calcium Pentahydrate	Others	6035-45-6	-7.41861	9	9	11	-1.173	473.446
Fc1cc(CNC(=O)Nc2n(-c3ccc(C)cc3)nc(C(C)(C)C)c2)c(Oc2cc3c(n(CCO)nc3)cc2)cc1	S7799	Pexmetinib (ARRY-614)	p38 MAPK	945614-12-0	-7.37982	4	3	11	5.011	556.642
O=C(O)[C@@H](NC(=O)c1ccc(NC[C@H]2N(C=O)c3c(O)nc(N)nc3NC2)cc1)CCC(=O)O	S5790	Folinic acid	Thymidylate Synthase	1958-05-09	-7.31922	9	9	11	-1.173	473.446
O=C(O[C@H]1[C@H](O[C@H]2[C@H](O)[C@H](O)[C@@H](O)[C@H](C)O2)[C@@H](O)[C@H](OCCc2cc(O)c(O)cc2)O[C@@H]1CO[C@H]1[C@H](O)[C@@](O)(CO)CO1)/C=C/c1cc(O)c(O)cc1	S9184	Forsythoside B		81525-13-5	-7.31714	18	11	14	-1.23826	756.707
O=C(O)[C@@H]1[C@@H](O)[C@H](O)[C@@H](O)[C@H](O[C@@H]2C(C)(C)[C@@H]3[C@@](C)([C@@H]4[C@](C)([C@@]5(C)C([C@@H]6[C@@](C(=O)O[C@H]7[C@H](O)[C@@H](O)[C@H](O)[C@@H](CO)O7)(CC5)CCC(C)(C)C6)=CC4)CC3)CC2)O1	S9116	Chikusetsusaponin Iva	Immunology & Inflammation related	51415-02-2	-7.26265	13	9	7	2.487	794.976
O=C(O)[C@@H](NC(=O)[C@@H](NC(=O)[C@@H](NC(=O)[C@@H](NC(=O)[C@@H](N)CCCNC(=N)N)CCCCN)CC(=O)O)C(C)C)Cc1ccc(O)cc1	S3668	Thymopentin	Immunology & Inflammation related	69558-55-0	-7.23846	12	14	27	-0.922	679.776
O([C@](CC/C=C(\C)/C)(C)[C@@H]1[C@H]2[C@H](O)C[C@H]3[C@](C)([C@]2(C)CC1)CC[C@H]1C(C)(C)[C@@H](O[C@H]2[C@H](O[C@H]4[C@H](O)[C@@H](O)[C@H](O)[C@@H](CO)O4)[C@@H](O)[C@H](O)[C@@H](CO)O2)CC[C@]31C)[C@H]1[C@H](O)[C@@H](O)[C@H](O)[C@@H](CO[C@H]2[C@H](O)[C@@H](O)[C@H](O)CO2)O1	S9208	Ginsenoside Rb3	others	68406-26-8	-7.21759	22	14	15	-0.92626	1079.28
O=C(O)C[C@H]1C(=O)N[C@@H](Cc2c3c([nH]c2)cccc3)C(=O)N2[C@H](C(=O)N[C@H](C(=O)N)CSSCCC(=O)N[C@@H](CCCCNC(=N)N)C(=O)NCC(=O)N1)CCC2	P1011	Eptifibatide Acetate		148031-34-9	-7.20451	10	12	11	-1.122	831.977
S(CC[C@H](N)C(=O)N[C@H](C(=O)NCC(=O)N[C@H](C(=O)N[C@H](C(=O)N[C@H](C(=O)O)CC(C)C)CCC(=O)O)CS)CC(=O)O)C	P1216	Box5		881188-48-3	-7.19564	12	12	27	-2.051	666.774
O=C(OCC1=C(C)OC(=O)O1)c1c2n(Cc3ccc(-c4c(C5=NOC(=O)N5)cccc4)cc3)c(OCC)nc2ccc1	S3057	Azilsartan Medoxomil (TAK-491)	RAAS	863031-21-4	-7.19181	5	1	10	6.841	568.542
S(CC[C@H](NC=O)C(=O)N[C@H](C(=O)NCC(=O)N[C@H](C(=O)N[C@H](C(=O)N[C@H](C(=O)O)CC(C)C)CCC(=O)O)CS)CC(=O)O)C	S6961	Foxy-5	ACAT	881188-51-8	-7.1861	12	12	29	-1.905	694.784
O=C(O)c1cc(O)c2C(=O)c3c(O[C@H]4[C@H](O)[C@@H](O)[C@H](O)[C@@H](CO)O4)cccc3[C@H]([C@H]3c4c(c(O)cc(C(=O)O)c4)C(=O)c4c(O[C@H]5[C@H](O)[C@@H](O)[C@H](O)[C@@H](CO)O5)cccc34)c2c1	S4018	Sennoside B	Others	128-57-4	-7.18418	20	14	9	0.152	862.746
O=C(N[C@H](C(=O)N1[C@H](C(=O)O)CCC1)Cc1[nH]cnc1)[C@@H](NC(=O)[C@@H](NC(=O)[C@@H](NC(=O)[C@@H](NC(=O)[C@@H](N)CC(=O)O)CCC/N=C(\N)/N)C(C)C)Cc1ccc(O)cc1)[C@H](CC)C	S9820	Angiotensin (1-7)	RAAS	51833-78-4	-7.17385	15	15	31	-1.122	899.02
O[C@H]1[C@@H](c2cc(O)c(O)cc2)Oc2c([C@@H]1c1c(O)cc(O)c3c1O[C@@H]([C@H](O)C3)c1cc(O)c(O)cc1)c(O)cc(O)c2	S3290	Procyanidin B2	PPAR	29106-49-8	-7.16547	12	10	3	3.656	578.526
S[C@@H]([C@@](S)(N)C(=O)O)C[C@H](NC(=O)C)C(=O)N[C@@H](C(=O)N[C@@H](C(=O)N[C@@H](C(=O)N[C@H](C(=O)N[C@H](C(=O)N[C@H](C(=O)N)CCC/N=C(\N)/N)C)CCC/N=C(\N)/N)CCC/N=C(\N)/N)CCC/N=C(\N)/N)C	P1110	Etelcalcetide?HCl		1334237-71-6	-7.12464	15	19	41	-7.49873	1048.27
O=C(N[C@H](C(=O)N[C@H]([C@@H](O)CC(=O)N[C@H](C(=O)N[C@H]([C@@H](O)CC(=O)O)CC(C)C)C)CC(C)C)C(C)C)[C@@H](NC(=O)CC(C)C)C(C)C	S7381	Pepstatin A	HIV Protease	26305-03-3	-7.09426	9	9	27	2.943	685.904
Fc1c(-c2c(C)c(N3C(=O)N(C)c4c(F)cccc4C3=O)ccc2)c2c(c(C(=O)N)c1)[nH]c1c2CC[C@@H](C(O)(C)C)C1	S8381	BMS-986142	BTK	1643368-58-4	-7.08668	4	3	4	5.488	572.612
P(=O)(OC[C@@H]1[C@@H](O)[C@H](O)[C@H](n2c3nc(F)nc(N)c3nc2)O1)(O)O	S1229	Fludarabine Phosphate (Fludara)	DNA/RNA Synthesis	75607-67-9	-7.07429	10	6	4	-2.68594	365.214
O=C(NC[C@H](O)C[N@]1Cc2c(cccc2)CC1)c1ncnc(NC2COC2)c1	S7748	EPZ015666	Histone Methyltransferase	1616391-65-1	-7.04735	6	3	8	-0.436	383.452
O(C[C@@H]1[C@@H](O)[C@H](O)[C@@H](O)[C@H](Oc2c(O)c(O)c3C(=O)C=C(c4ccccc4)Oc3c2)O1)[C@H]1[C@H](O)[C@@H](O)[C@H](O)[C@@H](CO)O1	S9190	Oroxin B		114482-86-9	-7.03209	14	9	7	-1.687	594.522
O=C(O)[C@H](NC(=O)[C@@H](NC(=O)[C@@H](NC(=O)[C@@H](NC(=O)[C@@H](NC(=O)[C@@H](NC(=O)[C@@H](N)CC(=O)O)CCCNC(=N)N)C(C)C)Cc1ccc(O)cc1)[C@H](CC)C)Cc1[nH]cnc1)C	E0039	A-779	Angiotensin Receptor	159432-28-7	-7.02754	15	17	33	-1.168	872.982
O[C@H]1[C@H](O)C[C@@H]2[C@]1(C)CC[C@H]1[C@H]2CCc2c1ccc(O)c2	S2466	Estriol	Estrogen/progestogen Receptor	50-27-1	-7.00939	3	3	0	2.836	288.387
O=C(OCc1ccc(O[C@H]2[C@H](O)[C@@H](O)[C@H](O)[C@@H](CO)O2)cc1)C(O)(CC(=O)OCc1ccc(O[C@H]2[C@H](O)[C@@H](O)[C@H](O)[C@@H](CO)O2)cc1)CC(=O)OCc1ccc(O[C@H]2[C@H](O)[C@@H](O)[C@H](O)[C@@H](CO)O2)cc1	S9049	Parishin A		62499-28-9	-7.00332	22	13	23	-3.086	996.918
O=C(O)C[C@H]1C(=O)N[C@H](Cc2ccccc2)C(=O)N[C@@H](CCCCN)C(=O)N[C@@H](CCCNC(=N)N)C(=O)NCC(=O)N1	S7834	Cyclo (-RGDfK)	Integrin	161552-03-0	-7.0005	9	11	13	-1.862	603.681
ClC(Cl)([P@](O[P@@](=O)(OC[C@@H]1[C@H](O)[C@H](O)[C@H](n2c3nc(SCCC(F)(F)F)nc(NCCSC)c3nc2)O1)O)(=O)O)P(=O)(O)O	S3737	Cangrelor Tetrasodium	P2Y12 receptor	163706-36-3	-6.98388	14	10	16	-0.43182	776.364
O=C(N[C@H](C(=O)O)CCC(=O)O)N[C@H](C(=O)O)CCCCNC(=O)[C@@H](NC(=O)C1CCC(CNC(=O)CN2CC[N@@](CC(=O)O)CCN(CC(=O)O)CC[N@@](CC(=O)O)CC2)CC1)Cc1cc2c(cc1)cccc2	S8670	Vipivotide tetraxetan (PSMA-617)	Drug-Linker Conjugat	1702967-37-0	-6.97817	20	17	32	-0.244	1042.15
O([C@@H](C(=O)O)Cc1cc(O)c(O)cc1)C(=O)/C=C/c1c2[C@H](C(O[C@@H](C(=O)O)Cc3cc(O)c(O)cc3)=O)[C@@H](c3cc(O)c(O)cc3)Oc2c(O)cc1	S4735	Salvianolic acid B	Others	121521-90-2	-6.97573	14	11	14	4.837	718.62
P(=O)(OC[C@@H]1[C@@H](O)C[C@H](N2C(=O)NC(=O)C=C2)O1)(O)O	S3169	2'-Deoxyuridine 5'-monophosphate disod	others	42155-08-8	-6.97478	8	5	4	-2.72	308.183
P(=O)(O)(O)N1C(=O)NC(C[N@]2[C@H]([C@@H](O[C@H](C)c3cc(C(F)(F)F)cc(C(F)(F)F)c3)OCC2)c2ccc(F)cc2)=N1	S3038	Fosaprepitant dimeglumine salt	Others	265121-04-8	-6.92743	8	4	9	4.35452	614.411
O=[N+]([O-])c1ccc(C[C@H](NC(=O)C)C(=O)N[C@H]2C(=O)N[C@@H](Cc3ccc(O)cc3)C(=O)N[C@H](Cc3c4c([nH]c3)cccc4)C(=O)N[C@@H](CCCCN)C(=O)N[C@@H]([C@H](O)C)C(=O)N[C@H](C(=O)N[C@@H](C(=O)N)Cc3ccc(O)cc3)CSSC2)cc1	P1236	CYN154806		183658-72-2	-6.92051	13	14	23	1.692	1197.36
O=C(O[C@H]1[C@H](O[C@H]2[C@H](O)[C@H](O)[C@@H](O)[C@H](C)O2)[C@@H](O)[C@H](OCCc2cc(O)c(O)cc2)O[C@@H]1CO[C@H]1[C@H](O)[C@@H](O)[C@H](O)[C@@H](CO)O1)/C=C/c1cc(O)c(O)cc1	S3783	Echinacoside	Others	82854-37-3	-6.9016	19	12	14	-1.75626	786.733
O=C(N)Cc1c(N)c(C(=O)c2ccccc2)ccc1	S1255	Nepafenac	COX	78281-72-8	-6.88416	2	2	4	1.776	254.289
Clc1ccc(C2=N[C@@H](CC(=O)NCCCCNC(=O)COc3c4C(=O)N([C@H]5C(=O)NC(=O)CC5)C(=O)c4ccc3)c3n(c(C)nn3)-c3sc(C)c(C)c23)cc1	S8296	dBET1	Epigenetic Reader Do	1799711-21-9	-6.87146	10	3	14	3.656	785.282
O=C(NO)[C@@H](O)[C@H](C(=O)N[C@H](C(=O)NC)C(C)(C)C)CC(C)C	S7156	Marimastat (BB-2516)	MMP	154039-60-8	-6.86905	5	5	11	0.33	331.413
O=C(NC)[C@@H](NC(=O)[C@@H](CC(=O)NO)CC(C)C)Cc1c2c([nH]c1)cccc2	S7157	Ilomastat (GM6001 Galardin)	MMP	142880-36-2	-6.85047	4	5	12	1.521	388.468
O=C(NCCO)[C@@H](N(C(=O)CNC(=O)[C@H](NC(=O)[C@@H](N)Cc1ccc(O)cc1)C)C)Cc1ccccc1	E0013	DAMGO	Opioid Receptor	78123-71-4	-6.82278	7	6	17	-0.467	513.595
O=C(N[C@H](C(=O)N1[C@H](C(=O)O)CCC1)Cc1nc[nH]c1)[C@@H](NC(=O)[C@@H](NC(=O)[C@@H](NC(=O)[C@@H](NC(=O)[C@@H](N)CC(=O)O)CCC/N=C(\N)/N)C(C)C)Cc1ccc(O)cc1)[C@H](CC)C	S9820	Angiotensin (1-7)	RAAS	51833-78-4	-6.8177	15	15	31	-1.122	899.02
[P@](=O)(O[C@H]1[C@H](O)[C@H](O)[C@@H](O)[C@H](C)O1)(O)N[C@H](C(=O)N[C@H](C(=O)O)Cc1c2c([nH]c1)cccc2)CC(C)C	S7382	Phosphoramidon Disodium Salt	Others	164204-38-0	-6.81616	10	10	12	0.285	543.51
O=C(OC[C@@H]1[C@@H](OC(=O)c2cc(O)c(O)c(O)c2)[C@H](OC(=O)c2cc(O)c(O)c(O)c2)[C@@H](OC(=O)c2cc(O)c(O)c(O)c2)[C@H](OC(=O)c2cc(O)c(O)c(O)c2)O1)c1cc(O)c(O)c(O)c1	S9399	1 2 3 4 6-O-Pentagalloylglucose		14937-32-7	-6.81575	21	15	16	3.30822	940.681
O=C1[C@](O)(CC)C2=C(C(=O)N3C(c4nc5c(c(N)ccc5)cc4C3)=C2)CO1	S2653	9-amino-CPT (9-Aminocamptothecin)	Topoisomerase	91421-43-1	-6.81087	4	2	1	1.63	363.373
O=C(O)[C@@H]1[C@@H](O)[C@H](O)[C@@H](O)[C@H](Oc2c(O)c(O)c3C(=O)C=C(c4ccc(O)cc4)Oc3c2)O1	S3810	Scutellarin	Others	27740-01-8	-6.78304	11	8	4	0.12	462.363
O(C[C@@H]1[C@@H](O)[C@H](O)[C@@H](O)[C@H](Oc2cc(OC)c3C(=O)C[C@@H](c4cc(O)c(OC)cc4)Oc3c2)O1)[C@H]1[C@H](O)[C@H](O)[C@@H](O)[C@H](C)O1	S2323	Methyl-Hesperidin		11013-97-1	-6.77924	15	7	8	-0.51	624.592
S(=O)(=O)(C[C@](O)(C(=O)Nc1cc(C(F)(F)F)c(C#N)cc1)C)c1ccc(F)cc1	S1190	Bicalutamide (Casodex)	Androgen Receptor P450	90357-06-5	-6.77577	5	2	8	2.50176	430.378
O[C@H]1[C@@H](c2cc(O)c(O)c(O)c2)Oc2c(c(O)cc(O)c2)C1	S3922	(-)-epigallocatechin	Others	970-74-1	-6.76946	7	6	1	1.706	306.27
O=C(O)c1n(Cc2ccc(-c3c(-c4[nH]nnn4)cccc3)cc2)c(CCC)nc1C(O)(C)C	S5581	Olmesartan	Angiotensin Receptor	144689-24-7	-6.76225	8	6	8	4.337	446.511
S(C[C@@H]1O[C@H](c2ccc(NC(=O)CCCCCCC(=O)NO)cc2)O[C@H](c2ccc(CO)cc2)C1)c1oc(c(-c2ccccc2)n1)-c1ccccc1	S2239	Tubacin	HDAC	537049-40-4	-6.74999	7	4	18	7.777	721.875
O=C(O)[C@@H](NC(=O)c1sc(N(Cc2cc3C(=O)N=C(C)Nc3cc2)C)cc1)CCC(=O)O	S1192	Raltitrexed (Tomudex)	DNA/RNA Synthesis	112887-68-0	-6.74543	7	6	10	2.027	458.495
O=C(NCc1ccc(CNC(=O)[C@H](NC(=O)C(c2ccccc2)c2ccccc2)CCCNC(=N)N)cc1)N	E0014	BIBO 3304 Trifluoroacetate	NPY receptor	191868-14-1	-6.74473	4	7	17	2.889	529.645
O=C(CCc1ccc(O)cc1)c1c(O)cc(O)cc1O	S2342	Phloretin	SGLT	60-82-2	-6.73018	5	4	4	2.435	274.272
FC(F)(F)CNC(=O)C1(CCCCN2CCC(NC(=O)c3c(-c4ccc(C(F)(F)F)cc4)cccc3)CC2)c2c(-c3c1cccc3)cccc2	S7633	Lomitapide Mesylate	Others	202914-84-9	-6.68793	3	2	14	9.84552	693.732
FC(F)(F)CNC(=O)C1(CCCCN2CCC(NC(=O)c3c(-c4ccc(C(F)(F)F)cc4)cccc3)CC2)c2c(-c3c1cccc3)cccc2	S7635	Lomitapide	Others	182431-12-5	-6.68124	3	2	14	9.84552	693.732
O=C(O)[C@@H](NC(=O)c1ccc(CCc2c3C(=O)N=C(N)Nc3[nH]c2)cc1)CCC(=O)O	S1135	Pemetrexed	DHFR DNA/RNA Synthesis	150399-23-8	-6.67963	7	8	10	1.676	427.417
P(=O)(OC[C@@H]1[C@@H](O)[C@@H](O)[C@H](n2c3ncnc(N)c3nc2)O1)(O)O	S5284	Adenosine 5'-monophosphate monohydrate	AMPK	18422-05-4	-6.67678	10	6	4	-3.20594	347.224
S(=O)(=O)(O[C@@H]1[C@@H](OC(=O)CC(C)C)[C@@H](O[C@@H]2C[C@@H](C(=O)O)[C@H]3[C@](C)([C@H]4[C@@]5([C@@H](O)C(=C)[C@@H](C5)CC4)CC3)C2)O[C@H](CO)[C@H]1OS(=O)(=O)O)O	S3264	Atractyloside potassium salt	Chloride Channel	102130-43-8	-6.67144	15	10	12	0.83122	726.814
O=C(O[C@@H]1[C@@H](O)[C@H](O)[C@@H](CO)O[C@H]1O[C@H]1[C@H](C=C)[C@H]2C(C(=O)OCC2)=CO1)c1c(O)cc(O)cc1-c1cc(O)ccc1	S1273	Amarogentin	Taste Receptor. TNF-alpha. Apoptosis related	21018-84-8	-6.66859	11	6	8	1.14274	586.546
Clc1ccc(Oc2ccc(-c3[nH]c4c(n3)cc(C(=O)N)cc4)cc2)cc1	S8632	Chk2 Inhibitor II (BML-277)	Chk2	516480-79-8	-6.66685	3	3	4	4.464	363.804
O=C(O[C@H]1[C@H](O)[C@@H](O)[C@H](OCCc2cc(O)c(O)cc2)O[C@@H]1CO[C@H]1[C@H](O)[C@H](O)[C@@H](O)[C@H](C)O1)/C=C/c1cc(O)c(O)cc1	S9317	Forsythoside A		79916-77-1	-6.66577	14	9	11	0.408	624.592
O=C(/C=C/c1ccc(O)cc1)C=1C(=O)C([C@H]2[C@H](O)[C@@H](O)[C@H](O)[C@@H](CO)O2)=C(O)[C@](O)([C@H]2[C@H](O)[C@@H](O)[C@H](O)[C@@H](CO)O2)C=1O	S9061	Hydroxy safflor yellow A		78281-02-4	-6.66425	16	14	7	-3.749	612.537
O/N=C\1/c2c(cc(-c3c(-c4ccncc4)nn(CCO)c3)cc2)CC/1	S1104	GDC-0879	Raf	905281-76-7	-6.66052	5	2	4	1.839	334.379
O([C@H]1[C@H](O)[C@@H](O)[C@H](O)O[C@@H]1CO)[C@@H]1[C@H](O)[C@@H](O)[C@H](O[C@@H]2[C@H](O)[C@@H](O)[C@H](N[C@@H]3[C@H](O)[C@@H](O)[C@H](O)C(CO)=C3)[C@@H](C)O2)[C@@H](CO)O1	S1271	Acarbose	Others	56180-94-0	-6.65414	19	14	9	-7.508	645.608
O=C(O)[C@@H](NC(=O)c1ccc(CCc2c3C(=O)N=C(N)Nc3[nH]c2)cc1)CCC(=O)O	S7785	Pemetrexed Disodium Hydrate	DHFR	357166-30-4	-6.65289	7	8	10	1.676	427.417
O=C(NCC(=O)N)[C@@H](NC(=O)[C@H]1N(C(=O)[C@H]2NC(=O)[C@H](CC(=O)N)NC(=O)[C@H](CCC(=O)N)NC(=O)[C@H]([C@H](CC)C)NC(=O)[C@H](Cc3ccc(OC)cc3)NC(=O)CCCSC2)CCC1)CC(C)C	P1008	Carbetocin Acetate	Others	37025-55-1	-6.65076	12	10	21	-2.113	988.178
O([C@H]1[C@H](O)[C@@H](O)[C@H](O)CO1)[C@@H]1C(C)(C)[C@@H]2[C@@H](O[C@H]3[C@H](O)[C@@H](O)[C@H](O)[C@@H](CO)O3)C[C@H]3[C@]4(C)[C@@](C)([C@H]([C@@H](O)C4)[C@]4(C)O[C@H](C(O)(C)C)CC4)CC[C@]43[C@@]2(C4)CC1	S3901	Astragaloside IV	Others	84687-43-4	-6.64822	14	9	7	1.698	784.981
O=C1C(O)=C(c2c(O)cc(O)cc2)Oc2c1c(O)cc(O)c2	S2325	Morin hydrate (Aurantica)	Others	6202-27-3	-6.62966	6	5	1	2.032	302.238
Oc1c(O)ccc(/C=C/c2cc(O)cc(O)c2)c1	S3026	Piceatannol	Others	10083-24-6	-6.62175	4	4	2	3.424	244.246
O=C1C(O)=C(c2c(O)cc(O)cc2)Oc2c1c(O)cc(O)c2	S9110	Morin		480-16-0	-6.61312	6	5	1	2.032	302.238
O=C(Nc1c(-c2[nH]c3c(n2)cc(CN2CCOCC2)cc3)[nH]nc1)NC1CC1	S1134	AT9283	Bcr-Abl JAK Aurora Kinase	896466-04-9	-6.60722	7	6	7	1.46706	381.44
S(=O)(=O)(O)c1c2c(NC(=O)c3cc(NC(=O)c4cc(NC(=O)Nc5cc(C(=O)Nc6c(C)ccc(C(=O)Nc7c8c(S(=O)(=O)O)cc(S(=O)(=O)O)cc8c(S(=O)(=O)O)cc7)c6)ccc5)ccc4)c(C)cc3)ccc(S(=O)(=O)O)c2cc(S(=O)(=O)O)c1	S8942	Suramin sodium salt	phosphatase	129-46-4	-6.58062	23	24	22	3.009	1297.3
P(=O)(OC[C@@H]1[C@@H](O)[C@@H](O)[C@H](n2c3ncnc(N)c3nc2)O1)(O)O	S9366	5'-Adenylic acid		61-19-8	-6.56793	10	6	4	-3.20594	347.224
O(C)c1c(O[C@@H]2[C@@H](O)[C@H](O)[C@@H](O)[C@H](CO)O2)c(OC)cc([C@@H]2OC[C@@H]3[C@@H](c4cc(OC)c(O[C@H]5[C@H](O)[C@@H](O)[C@H](O)[C@@H](CO)O5)c(OC)c4)OC[C@@H]23)c1	S9106	Eleutheroside E		39432-56-9	-6.56333	18	8	12	-2.35904	742.724
OCc1c[n+]([O-])ccc1	S4333	mepiroxol	Others	6968-72-5	-6.562	2	1	1	0.368	125.127
Fc1ccc(-c2c3oc(CNC(=O)/C=C/c4cnc(N)cc4)cc3cc(-c3ccc(C(=O)N4CCC(F)(F)CC4)cc3)c2)cc1	S8444	KPT-9274	NAMPT PAK	1643913-93-2	-6.55826	3	2	9	7.51392	610.636
O=C(O)[C@@H]1[C@@H](O)[C@H](O)[C@@H](O[C@H]2[C@H](O)[C@@H](O)[C@H](O)[C@@H](C(=O)O)O2)[C@@H](O[C@@H]2C(C)(C)[C@H]3[C@@](C)([C@H]4C(=O)C=C5[C@](C)([C@]4(C)CC3)CC[C@@]3(C)[C@H]5C[C@](C(=O)O)(C)CC3)CC2)O1	S2302	Glycyrrhizin (Glycyrrhizic Acid)	Others	1405-86-3	-6.54344	16	11	7	1.91074	822.942
O=C(O)[C@@H](NC(=O)c1ccc(NC[C@H]2N(C=O)C=3C(=O)NC(N)=NC=3NC2)cc1)CCC(=O)O	S5790	Folinic acid	Thymidylate Synthase	1958-05-09	-6.54235	8	9	11	-1.144	473.446
O=C1C(O)=C(c2cc(O)c(O)cc2)Oc2c1c(O)c(O)c(O)c2	E0675	Quercetagetin	Pim	90-18-6	-6.53127	7	6	1	1.683	318.237
O=C(O)C[C@H]1C(=O)N[C@H](Cc2ccc(O)cc2)C(=O)N[C@@H](CCCCN)C(=O)N[C@@H](CCCNC(=N)N)C(=O)NCC(=O)N1	S7844	Cyclo(RGDyK)	Integrin	250612-42-1	-6.52537	10	12	13	-2.17	619.68
Fc1cc2c([nH]c(C(=O)NCc3cc(O)ccc3)c2)cc1	S6500	KX1-004	Src	518058-84-9	-6.51794	2	3	4	3.279	284.29
O=C1c2c(O)c(O)c(O)cc2OC(c2ccc(O)cc2)=C1	S9120	Scutellarein		529-53-3	-6.51237	5	4	1	2.185	286.239
O=C1c2c(O)cc(O)c(-c3c(O)ccc(C=4Oc5c(c(O)cc(O)c5)C(=O)C=4)c3)c2OC(c2ccc(O)cc2)=C1	S3833	Amentoflavone	Others	1617-53-4	-6.50857	8	6	3	5.116	538.464
O=C(N)[C@@H](NC(=O)[C@@H]1NC(=O)CNC(=O)[C@H](Cc2cc3c(cc2)cccc3)NC(=O)[C@@H](CCCNC(=N)N)NC(=O)[C@H](CCCCNC(C)C)NC(=O)[C@H](Cc2ccc(O)cc2)NC(=O)[C@H](Cc2ccccc2)NC(=O)CC1)CCCCNC(C)C	S8505	LY2510924	CXCR	1088715-84-7	-6.50606	13	15	27	3.359	1189.47
O=C1C(c2ccc(O)cc2)=COc2c1c(O)cc(O)c2	S1342	Genistein	Topoisomerase EGFR	446-72-0	-6.4977	4	3	1	1.915	270.24
Oc1cc(-c2c(-c3cc(O)ccc3)nc3nc(N)nc(N)c3n2)ccc1	S1352	TG100-115	PI3K	677297-51-7	-6.49315	6	4	2	2.23459	346.35
O([C@@H](C(O)(C)C)CC[C@@H](C)[C@@H]1[C@@]2(C)[C@](C)([C@H]3[C@@](C)([C@H](O)C2)[C@H]2C(C(C)(C)[C@@H](O[C@H]4[C@H](O)[C@@H](O)[C@H](O)[C@@H](CO[C@H]5[C@H](O)[C@@H](O)[C@H](O)[C@@H](CO)O5)O4)CC2)=CC3)CC1)[C@H]1[C@H](O[C@H]2[C@H](O)[C@@H](O)[C@H](O)[C@@H](CO)O2)[C@@H](O)[C@H](O)[C@@H](CO[C@H]2[C@H](O)[C@@H](O)[C@H](O)[C@@H](CO)O2)O1	S3815	Mogroside V	Others	88901-36-4	-6.4892	29	19	20	-4.55526	1287.45
O=C(O)[C@]12[C@H](C=3[C@](C)([C@@]4(C)[C@@H]([C@]5(C)[C@H](C(C)(C)[C@@H](O[C@H]6[C@H](O[C@H]7[C@H](O[C@H]8[C@H](O)[C@H](O)[C@@H](O)[C@H](C)O8)[C@@H](O)[C@H](O)[C@@H](CO)O7)[C@@H](O)[C@@H](O)CO6)CC5)CC4)CC=3)CC1)CC(C)(C)CC2	S9262	Raddeanin A	HDAC	89412-79-3	-6.48774	16	10	8	1.83148	897.109
O([C@@H]1[C@@H](O)[C@H](O)[C@@H](CO)O[C@H]1c1c(O)c2C(=O)C=C(c3ccc(O[C@H]4[C@H](O)[C@@H](O)[C@H](O)[C@@H](CO)O4)cc3)Oc2cc1O)[C@H]1[C@H](O)[C@@H](O)[C@@H](O)CO1	S9230	Vaccarin		53452-16-7	-6.48495	18	12	8	-3.547	726.637
O=C(N[C@@H](C)c1ccccc1)CCC1=NC(=O)c2c(N1)cccc2	S7438	ME0328	PARP	1445251-22-8	-6.45872	3	2	6	3.012	321.38
O=C(N[C@H](C(=O)N)Cc1ccccc1)[C@@H](NC(=O)[C@@H](NC(=O)[C@H](N)CCCNC(=N)N)Cc1c(C)cc(O)cc1C)CCCCN	S9803	Elamipretide (MTP-131)	Peroxidases	736992-21-5	-6.45739	8	10	23	0.732	639.802
O=C(NCC(=O)N)[C@@H](NC(=O)[C@H]1N(C(=O)[C@H]2NC(=O)[C@H](CC(=O)N)NC(=O)[C@H]([C@H](O)C)NC(=O)[C@H]([C@H](CC)C)NC(=O)[C@@H](Cc3ccc(OCC)cc3)NC(=O)CCSSC2)CCC1)CCCN	P1025	Atosiban Acetate		90779-69-4	-6.45113	13	11	21	-2.582	994.206
Clc1c(Cl)ccc(CNc2n([C@H]3[C@H](O)[C@H](O)[C@@H](COCc4ccc(C#N)cc4)O3)c3ncnc(N)c3n2)c1	S7751	VER155008	HSP (e.g. HSP90)	1134156-31-2	-6.44931	8	4	9	2.76206	556.41
O=C(O)[C@@H](NC(=O)[C@@H](NC(=O)[C@@H](NC(=O)[C@@H](NC(=O)[C@@H](NC(=O)[C@@H](NC(=O)[C@@H](NC(=O)[C@H](N)C)CO)[C@H](O)C)[C@H](O)C)[C@H](O)C)CC(=O)N)Cc1ccc(O)cc1)[C@H](O)C	P1136	HIV Peptide T	Others	106362-33-8	-6.44155	17	17	31	-7.118	857.872
Fc1cc(-c2sc(C(=O)N[C@@H]3CNCCC3)c(NC(=O)N)c2)ccc1	S1532	AZD7762	Chk	860352-01-8	-6.43916	3	4	6	1.64	362.429
Clc1cc(NCc2cc(O)c(C)cc2)c(NCc2cc(O)c(C)cc2)cc1	S9636	DRB18	GLUT	unknown	-6.43643	2	4	6	5.453	382.891
FC(F)(F)c1cc(NC(=O)c2c3c(cc(Oc4ncnc(CO)c4)cc3)ccc2)ccc1	S8188	BFH772	VEGFR	890128-81-1	-6.42201	4	2	7	4.20276	439.393
FC(F)(F)c1cc(C(=O)NCC(=O)N[C@@H]2[C@@H](OCC)C[N@@](C3CCC(O)(c4cc5OCOc5cc4)CC3)C2)ccc1	S8220	INCB3344	CCR	1262238-11-8	-6.42091	7	3	11	3.85276	577.6
P(=O)(OCC(=O)[C@@H](NC(=O)[C@@H](NC(=O)c1[nH]c2c(c(OC)ccc2)c1)CC(C)C)C[C@H]1C(=O)NCC1)(O)O	S9858	Lufotrelvir (PF-07304814)	SARS-CoV	2468015-78-1	-6.41088	9	7	15	0.228	552.521
P(=O)(O)(O)CO[C@@H](Cn1c2ncnc(N)c2nc1)C	S1401	Tenofovir (Viread)	Reverse Transcriptase	147127-20-6	-6.40932	7	4	5	-1.59694	287.216
O=C1c2c(O)cc(O)cc2O[C@H](c2ccc(O)cc2)C1	S2394	Naringenin	P450	480-41-1	-6.39406	5	3	1	2.38	272.256
O([C@@H](C(O)(C)C)CC[C@@H](C)[C@@H]1[C@]2(C)[C@](C)([C@H]3[C@@](C)([C@H](O)C2)[C@H]2C(C(C)(C)[C@@H](O[C@H]4[C@H](O)[C@@H](O)[C@H](O)[C@@H](CO[C@H]5[C@H](O)[C@@H](O)[C@H](O)[C@@H](CO)O5)O4)CC2)=CC3)CC1)[C@H]1[C@H](O[C@H]2[C@H](O)[C@@H](O)[C@H](O)[C@@H](CO)O2)[C@@H](O)[C@H](O)[C@@H](CO[C@H]2[C@H](O)[C@@H](O)[C@H](O)[C@@H](CO)O2)O1	S3815	Mogroside V	Others	88901-36-4	-6.38643	29	19	20	-4.55526	1287.45
FC(F)(F)c1cc(NC(=O)c2c3c(cc(Oc4nc(N)ncc4)cc3)ccc2)ccc1	S8189	BAW2881 (NVP-BAW2881)	VEGFR	861875-60-7	-6.38044	3	2	6	4.42176	424.382
O(C)c1ccc(C2=C(O[C@@H]3[C@H](O)[C@H](O)[C@@H](O)[C@H](C)O3)C(=O)c3c(O)cc(O)c(C/C=C(\C)/C)c3O2)cc1	S3840	Baohuoside I	ROS	113558-15-9	-6.3743	9	5	6	2.373	514.527
Fc1cc([C@H](C(=O)Nc2sccn2)N2C(=O)c3c(ccc(-c4ccc(N5CCNCC5)cc4)c3)C2)c(O)cc1	S8920	(Rac)-JBJ-04-125-02	EGFR	2140807-05-0	-6.36989	5	3	7	3.94	543.623
O=C1c2c(O)cc(O)cc2OC(c2ccc(O)cc2)=C1	S2262	Apigenin	P450	520-36-5	-6.36775	4	3	1	2.534	270.24
O=C(O)[C@@H]1[C@@H](O)[C@H](O)[C@@H](O[C@H]2[C@H](O)[C@@H](O)[C@H](O)[C@@H](C(=O)O)O2)[C@@H](O[C@@H]2C(C)(C)[C@H]3[C@@](C)([C@H]4C(=O)C=C5[C@](C)([C@]4(C)CC3)CC[C@]3(C)[C@H]5C[C@](C(=O)O)(C)CC3)CC2)O1	S2302	Glycyrrhizin (Glycyrrhizic Acid)	Others	1405-86-3	-6.36422	16	11	7	1.91074	822.942
O=C(N[C@H](C(=O)N1[C@H](C(=O)O)CCC1)Cc1nc[nH]c1)[C@@H](NC(=O)[C@@H](NC(=O)[C@@H](NC(=O)[C@@H](NC(=O)[C@@H](N)C)CCCNC(=N)N)C(C)C)Cc1ccc(O)cc1)[C@H](CC)C	P1107	Alamandine	Others	1176306-10-7	-6.35156	13	14	30	-0.032	855.011
O=C(N)c1c2nc([C@]3(C)NCCC3)[nH]c2ccc1	S1004	ABT-888 (Veliparib)	PARP	912444-00-9	-6.34847	4	4	2	1.104	244.298
O=C(O)[C@H](NCc1c(OCc2cc(C#N)ccc2)cc(OCc2c(C)c(-c3cc4OCCOc4cc3)ccc2)c(C)c1)CO	S9610	BMS-1001	PD-1/PD-L1	2113650-03-4	-6.33652	9	4	13	6.021	594.664
O[C@@H](CO)[C@]1(C)C=C2[C@H]([C@@]3(C)[C@@H]([C@@](CO)(C)C[C@@H](O)C3)CC2)CC1	S9297	Kirenol		52659-56-0	-6.33571	4	4	3	1.465	338.488
Fc1nc(N)c2ncn([C@H]3[C@@H](O)[C@H](O)[C@@H](CO)O3)c2n1	S1491	Fludarabine (Fludara)	STAT DNA/RNA Synthesis	21679-14-1	-6.33377	7	4	2	-1.79894	285.235
O=C(O)[C@@H]1[C@@H](O)[C@H](O)[C@@H](O[C@H]2[C@H](O)[C@@H](O)[C@H](O)[C@@H](C(=O)O)O2)[C@@H](O[C@@H]2C(C)(C)[C@H]3[C@@](C)([C@H]4C(=O)C=C5[C@](C)([C@]4(C)CC3)CC[C@]3(C)[C@H]5C[C@](C(=O)O)(C)CC3)CC2)O1	S2376	Ammonium Glycyrrhizinate (AMGZ)	Dehydrogenase	1407-03-0	-6.32695	16	11	7	1.91074	822.942
Oc1cc2OCC(c3ccc(O)cc3)=Cc2cc1	S9634	Phenoxodiol (Haginin E)	Caspase	81267-65-4	-6.32091	3	2	1	3.451	240.258
O=C1Oc2c(c(O)cc(O)c2)C(C)=C1	S9380	5 7-Dihydroxy-4-methylcoumarin		2107-76-8	-6.30723	3	2	0	1.675	192.17
O([C@H]1[C@H](O)[C@@H](O)[C@H](O)CO1)[C@@H]1C(C)(C)[C@@H]2[C@@H](O[C@H]3[C@H](O)[C@@H](O)[C@H](O)[C@@H](CO)O3)C[C@H]3[C@]4(C)[C@@](C)([C@H]([C@@H](O)C4)[C@@]4(C)O[C@H](C(O)(C)C)CC4)CC[C@]43[C@@]2(C4)CC1	S3901	Astragaloside IV	Others	84687-43-4	-6.303	14	9	7	1.698	784.981
O=C(O)c1c(N)ccc(C(=O)c2c(C)c(OC)c3n2C=CC=C3)c1	S7167	SSR128129E (SSR)	FGFR	848318-25-2	-6.29462	4	3	4	2.644	324.336
O=C1Nc2c(N(C)c3c1cccc3)nc(Nc1ccc(N3CCC(O)CC3)cc1)nc2	S8273	XMD16-5	ACK	1345098-78-3	-6.28905	4	3	3	2.253	416.485
O([C@H](C)c1ccccc1)C(=O)Nc1c(-c2ccc(-c3ccc(CC(=O)O)cc3)cc2)onc1C	S6633	AM 095	LPA Receptor	1228690-36-5	-6.28529	4	3	9	5.881	456.498
P(=O)(Oc1ccc(C[C@H]2C(=O)N(Cc3c4ncccc4ccc3)[C@@H](C)[C@@H]3N(C(=O)NCc4ccccc4)[N@@](C)CC(=O)N23)cc1)(O)O	S8968	PRI-724	Wnt/beta-catenin	1422253-38-0	-6.27888	9	4	10	1.766	658.652
[S@H0](=O)(CCCC(F)(F)C(F)(F)F)CCCCCCCCC[C@H]1[C@H]2[C@H]3[C@@](C)([C@@H](O)CC3)CC[C@@H]2c2c(cc(O)cc2)C1	S1191	Fulvestrant (Faslodex)	Estrogen/progestogen Receptor	129453-61-8	-6.27798	3	2	15	8.46368	606.781
O=C(N[C@@H]1[C@@H](C(=O)O)O[C@@H](N2C(=O)N=C(N)C=C2)C=C1)C[C@@H](N)CCN(C(=N)N)C	S7419	Blasticidin S HCl	DNA/RNA Synthesis	589205	-6.27688	8	7	10	-1.971	422.446
O=C(OC1CCN(CCN(C(=O)c2ccc(CN3CCC(C(=O)N)CC3)cc2)C)CC1)Nc1c(-c2ccccc2)cccc1	S5258	Revefenacin	AChR	864750-70-9	-6.27666	5	2	13	4.38	597.76
FC(F)(F)c1nn(-c2cc(NC3CCC(OC(=O)CN)CC3)c(C(=O)N)cc2)c2c1C(=O)CC(C)(C)C2	S2656	PF-04929113 (SNX-5422)	HSP	908115-27-5	-6.26383	5	3	8	2.44776	521.54
O([C@H]1[C@@H](c2cc(O)c(O)cc2)Oc2c(c(O)cc(O)c2)C1)[C@@]1([C@H](O)[C@H](O)c2c(O)cc(O)cc2O1)c1cc(O)c(O)cc1	S5105	Proanthocyanidins	others	20347-71-1	-6.26223	13	10	4	4.299	594.525
Clc1c([C@H](OC(=O)Nc2c(-c3ccc(-c4ccc(CC(=O)O)cc4)cc3)onc2C)C)cccc1	S3534	AM966	Others	1228690-19-4	-6.26186	4	3	9	6.471	490.943
Oc1c(/C=C/c2cc(O)cc(O)c2)ccc(O)c1	S4739	Oxyresveratrol	Others	29700-22-9	-6.24416	4	4	2	3.424	244.246
S(=O)(=O)(O)c1cc(O)c2c(c1)cc(NC(=O)Nc1cc3c(c(O)cc(S(=O)(=O)O)c3)cc1)cc2	S7884	AMI-1	Histone Methyltransferase	20324-87-2	-6.23847	9	10	6	2.335	504.496
O=C(NC[C@H](C)c1ccccc1)c1c(O)c(O)cc2c(O)c(-c3c(O)c4c(c(C(=O)NC[C@H](C)c5ccccc5)c(O)c(O)c4)cc3C)c(C)cc12	S8061	Sabutoclax	Bcl-2	1228108-65-3	-6.23028	8	8	11	8.272	700.788
O[C@@H]1[C@@H](c2cc(O)c(O)cc2)Oc2c(c(O)cc(O)c2)C1	S4722	(+)-Catechin	Others	154-23-4	-6.2249	6	5	1	1.979	290.271
O=CNc1c(O)ccc([C@@H](O)CN[C@@H](Cc2ccc(OC)cc2)C)c1	S5217	Arformoterol Tartrate	Others	200815-49-2	-6.22469	5	4	9	2.403	344.411
Clc1ccc(C2=C(CN3CCN(c4cc(Oc5cnc6[nH]ccc6c5)c(C(=O)NS(=O)(=O)c5cc([N+](=O)[O-])c(NC[C@@H]6OCCOC6)cc5)cc4)CC3)CCC3(C2)CCC3)cc1	S9970	APG-2575 (lisaftoclax)	Bcl-2	2180923-05-9	-6.21897	8	4	14	6.512	882.439
S(=O)(=O)(O)c1cc(O)c2c(c1)cc(NC(=O)Nc1cc3c(c(O)cc(S(=O)(=O)O)c3)cc1)cc2	S5445	AMI-1 free acid	Histone Methyltransferase	134-47-4	-6.21704	9	10	6	2.335	504.496
O=Cc1c(OCc2c(-c3n(C(C)C)ncc3)nccc2)cccc1O	S8540	Voxelotor(GBT440 GTx011)	CYP 1A2 2C8 2C9 2C19 2D6 3A4	1446321-46-5	-6.21422	5	1	6	2.88853	337.379
OC[C@@H]1[C@@H](O)[C@H](O)[C@H](n2c3ncnc(N)c3nc2)O1	S1784	Vidarabine (Vira-A)	5-alpha Reductase	5536-17-4	-6.20072	7	4	2	-2.31894	267.245
Fc1c(OC=2C(=O)N(C)c3nc(NC(CCO)CCO)ncc3C=2)ccc(F)c1	S8125	Pamapimod (R-1503 Ro4402257)	p38 MAPK	449811-01-2	-6.19976	5	3	8	1.419	406.389
P(=O)(OCn1c2c(-n3nc(C)nc3)ncc(OC)c2c(C(=O)C(=O)N2CCN(C(=O)c3ccccc3)CC2)c1)(O)O	S7220	Fostemsavir	gp120/CD4	864953-29-7	-6.19973	11	3	10	-0.43541	583.498
O=C(NCc1ccccc1)N1[C@@H]2N([C@@H](Cc3ccc(O)cc3)C(=O)N(Cc3c4c(ccc3)cccc4)C2)C(=O)CC1	S2662	ICG-001	Wnt/beta-catenin	780757-88-2	-6.19856	4	2	8	4.099	548.643
FC(F)(F)c1ccc(C(=O)C[C@H](C(C(=O)O)C(=O)O)c2ccccc2)cc1	S3462	PS210	PDK	1221962-86-2	-6.18835	5	4	8	3.34376	380.318
O=C(NCCN1CCN(c2ncc(-c3cc(C(=O)NCC=4C(=O)NC(C)=CC=4C)c4c(n(C(C)C)nc4)c3)cc2)CC1)CC12CC3CC(C1)CC(C2)C3	S8918	MS1943	Histone Methyltransf	2225938-17-8	-6.187	7	4	13	4.305	718.947
S=C1N(CCC(=O)O)C(=O)/C(=C/c2oc(-c3ccc([N+](=O)[O-])cc3)cc2)/S1	S8327	KYA1797K	Wnt/beta-catenin	1956356-56-1	-6.1863	4	2	6	2.648	404.423
O(C)c1cc(O)c2C(=O)C=C(c3cc(O)c(O)cc3)Oc2c1	S9205	Hydroxygenkwanin		20243-59-8	-6.18591	5	3	2	2.525	300.266
O=C1N(c2cc3c(n(C)cc3)cc2)C(c2c(O)cc(O)c(C(C)C)c2)=NN1	S1159	Ganetespib (STA-9090)	HSP	888216-25-9	-6.17673	4	3	3	4.663	364.405
Clc1nc(N)c2ncn([C@@H]3O[C@H](CO)[C@@H](O)C3)c2n1	S1199	Cladribine	DNA/RNA Synthesis	4291-63-8	-6.17383	6	3	2	-0.34494	285.691
O=C(O)[C@@H](NC(=O)c1ccc(NCc2nc3c(N)nc(N)nc3nc2)cc1)CCC(=O)O	E1003	Aminopterin	DHFR	54-62-6	-6.17286	9	8	10	-0.70841	440.42
O(c1ccc(N)cc1)c1ccc(-c2ccc(Oc3ccc(N)cc3)cc2)cc1	S5607	4 4prime-Bis(4-aminophenoxy)biphenyl	Others	13080-85-8	-6.16745	0	2	5	5.742	368.436
Clc1c(F)c(C(=O)N2CCN(Cc3nc(Nc4sccn4)ccc3)CC2)ccc1	S7065	MK8745	Aurora Kinase	885325-71-3	-6.1623	4	1	6	2.953	431.923
O=C(N)Cc1c2c([nH]c1)cccc2	S5610	Indole-3-acetamide	Others	879-37-8	-6.15945	1	2	2	1.303	174.203
Clc1c(N)nccc1Oc1c(F)cc(NC(=O)C=2C(=O)C(c3ccc(F)cc3)=CNC=2)cc1	S2201	BMS 794833	c-Met VEGFR	1174046-72-0	-6.15588	3	3	6	3.076	468.847
O=C1c2c(O)c([C@H]3[C@H](O)[C@@H](O)[C@H](O)[C@@H](CO)O3)c(O)cc2OC(c2cc(O)c(O)cc2)=C1	S9248	Homoorientin		4261-42-1	-6.1539	10	8	3	-0.213	448.38
Clc1c(O)c(Cl)c(CC)c(C(=O)O[C@H]2[C@H](O)[C@H](OC)[C@H](OC/C=3/C(=O)O[C@H]([C@H](O)C)C/C=C(/C)\C=C(/C)\[C@H](O[C@H]4[C@@H](O)[C@@H](O)[C@H](OC(=O)C(C)C)C(C)(C)O4)[C@@H](CC)/C=C(/C)\[C@@H](O)C/C=C/C=3)O[C@@H]2C)c1O	S4227	Fidaxomicin	DNA/RNA Synthes	873857-62-6	-6.15353	15	7	15	6.12474	1058.05
O=C(O)c1ccc(COCc2c3C(=O)NC(C(=O)NCc4cc(OC)ccc4)=Nc3sc2)cc1	S0341	T-26c	MMP	869296-13-9	-6.15281	7	4	10	3.114	479.513
FC(F)(F)c1cc(-c2n3N=C(NC4CCC(C(O)(C)C)CC4)C=Cc3nc2)ccc1	S6774	TP-3654	Pim	1361951-15-6	-6.15268	3	2	5	4.98476	418.463
S=C1N(CC(=O)O)C(=O)/C(=C/C(=C/c2ccccc2)/C)/S1	S2035	Epalrestat	Others	82159-09-9	-6.14406	4	2	4	2.759	319.405
Fc1ccc(-c2c(n(C3CCCCC3)cn2)-c2nc(N)ncc2)cc1	S6734	PF-670462	Casein Kinase	950912-80-8	-6.14117	3	1	3	3.47953	337.402
O(CC)c1cc2c(N)c3c(nc2cc1)cc(N)cc3	S4945	Ethacridine lactate	Anti-infection	1837-57-6	-6.13825	2	2	2	2.565	253.305
O=C(N[C@H]1[C@H](O[C@@H]2[C@H](O)[C@@H](NC)[C@](O)(C)CO2)[C@@H](O)[C@H](O[C@@H]2[C@H](O)[C@@H](O)[C@H](O)[C@@H](CN)O2)[C@@H](N)C1)[C@@H](O)CN	S4271	Isepamicin Sulphate	Antifection	67814-76-0	-6.13579	16	12	10	-7.146	569.609
O=C(OCC1=C(C)OC(=O)O1)c1n(Cc2ccc(-c3c(-c4[nH]nnn4)cccc3)cc2)c(CCC)nc1C(O)(C)C	S1604	Olmesartan medoxomil (Benicar)	RAAS	144689-63-4	-6.12911	8	4	11	5.434	558.595
O=C(/C=C/c1ccc(O)cc1)c1c(O)cc(O)cc1	S2404	Isoliquiritigenin	Others	961-29-5	-6.12754	4	3	3	3.176	256.257
OC1CCC(n2c3nc(NCCC4CC4)ncc3c(-c3ccc(CN4CCN(C)CC4)cc3)c2)CC1	S6839	MRX-2843	Mertk	1429882-07-4	-6.12618	5	2	8	4.27	488.68
O=C([C@@H](O)C)N1CCN(Cc2c(C)c3nc(-c4cnc(N)nc4)nc(N4CCOCC4)c3s2)CC1	S2696	Apitolisib (GDC-0980 RG7422)	mTOR PI3K	1032754-93-0	-6.12157	8	2	6	-1.016	498.612
FC(F)(F)c1cc(C(=O)NCC(=O)N2C[C@@H](NC3CCC(O)(c4ncc(-c5ncccn5)cc4)CC3)CC2)ccc1	S8361	PF-4136309	CCR	857679-55-1	-6.12107	7	3	10	2.48476	568.6
Brc1cc2/C(=C\3/C(=O)N([C@@H](C(=O)O)CC(=O)O)C(=S)S/3)/C(=O)Nc2cc1	S8250	79-6 (CID5721353 BCL6 inhibitor)	Bcl-6	301356-95-6	-6.11417	7	5	4	1.414	457.281
O=C(O)CNC(=O)C1C(=O)N(C(=O)N(C1=O)C1CCCCC1)C1CCCCC1	S8171	Daprodustat (GSK1278863)	HIF	960539-70-2	-6.11384	6	3	6	1.466	393.44
S(=O)(=O)(O)[C@H](O)[C@@H](NC(=O)[C@@H](NC(=O)OCc1cc(C(F)(F)F)ccc1)CC(C)C)C[C@H]1C(=O)NCC1	E1174	NK01-63	SARS-CoV		-6.11347	7	7	15	1.67976	553.555
O=C(O)[C@@H]1[C@@H](O)[C@H](O[C@H]2[C@H](O)[C@@H](O)[C@H](O)CO2)[C@@H](O)[C@H](O[C@@H]2C(C)(C)[C@H]3[C@@](C)([C@@H]4[C@](C)([C@]5(C)C([C@H]6[C@@](C(=O)O)(CC5)CCC(C)(C)C6)=CC4)CC3)CC2)O1	S9159	Momordin Ic		96990-18-0	-6.10871	13	9	6	3.408	764.95
Clc1ccc(C2=N[C@@H](CC(=O)NCCCCCCCCNC(=O)COc3c4C(=O)N([C@H]5C(=O)NC(=O)CC5)C(=O)c4ccc3)c3n(c(C)nn3)-c3sc(C)c(C)c23)cc1	S8762	dBET6	Epigenetic Reader Do	1950634-92-0	-6.10822	10	3	18	5.424	841.39
O=C(O)c1cc(O)c2C(=O)c3c(O[C@H]4[C@H](O)[C@@H](O)[C@H](O)[C@@H](CO)O4)cccc3[C@@H]([C@H]3c4c(c(O)cc(C(=O)O)c4)C(=O)c4c(O[C@H]5[C@H](O)[C@@H](O)[C@H](O)[C@@H](CO)O5)cccc34)c2c1	S4033	Sennoside A	Others	81-27-6	-6.10539	20	14	9	0.152	862.746
O[C@H]1[C@@H](O)[C@H](n2c3ncnc(N)c3nc2)O[C@@H]1C[N@](C(C)C)C1CC(CCc2[nH]c3c(n2)ccc(C(C)(C)C)c3)C1	S7062	Pinometostat (EPZ5676)	Histone Methyltransf	1380288-87-8	-6.10407	9	5	9	3.26506	562.719
O=C(O)CC[C@@H](C)[C@@H]1[C@]2(C)[C@@H](O)C[C@@H]3[C@]4(C)[C@H](C[C@@H](O)[C@H]3[C@@H]2CC1)C[C@H](O)CC4	S3742	Cholic acid	Others	81-25-4	-6.10172	5	5	4	3.899	408.579
FC(F)(F)c1c(CN2CCN(CC)CC2)ccc(NC(=O)c2cc(Oc3ncnc4c3cc(OC)c(OC)c4)c(C)cc2)c1	E2643	TL02-59		1315330-17-6	-6.0985	7	1	11	4.8835	609.649
Fc1c2NC(=O)[C@@H](NC(=O)c3[nH]c(Cc4ccccc4)nn3)CCc2cc(F)c1	S8845	GSK3145095	RIP kinase	1622849-43-7	-6.09745	5	5	5	2.62	397.385
S(=O)(=O)(C[C@@H](N1C(=O)c2c(NC(=O)C)cccc2C1=O)c1cc(OCC)c(OC)cc1)C	S8034	Apremilast (CC-10004) Apremilast (CC-10004)	PDE	608141-41-9	-6.09613	7	1	9	1.46874	460.507
O(C[C@@H](n1c(-c2ccccc2)nc2c1cccc2)C1CCNCC1)c1ccc(-c2n(Cc3ccccc3)c3c(n2)cccc3)cc1	S7224	Deltarasin	PDE	1440898-61-2	-6.09455	4	1	9	9.347	603.77
Nc1c(N)cc(N)c(N)c1	S5321	Y15	FAK	4506-66-5	-6.08944	0	4	0	-0.712	138.174

## Sheet: Sheet3
				Table S4
glide ecoul	glide erotb	glide esite	glide emodel	glide energy	glide einternal	glide confnum	glide posenum	glide eff state penalty	XP GScore	XP HBond	XP PoseRank
-11.496	0.319	0	-50.34	-40.203	2.131	1	23	0	-8.667	-3.894	1
-10.897	0.222	0	-29.966	-32.905	9.148	1	16	0	-8.333	-3.613	1
-10.975	0.202	0	-34.826	-33.683	6.409	1	3	0	-8.204	-2.343	1
-10.87	0.202	0	-34.826	-33.8	6.409	1	4	0	-8.103	-2.365	1
-9.679	0	0	-49.178	-37.648	3.613	1	28	0	-7.968	-2.884	1
-18.617	0.699	-0.03	-66.11	-53.453	5.94	1	26	0	-7.929	-4.395	1
-9.831	1.007	0	-49.068	-39.578	5.577	1	45	0	-7.893	-2.52	1
-23.572	0.513	-0.111	-60.541	-46.055	14.543	1	1	0	-7.819	-3.837	1
-8.819	0.689	-0.025	-41.3	-34.176	7.879	1	2	0	-7.722	-2.486	1
-23.962	0.861	0	-72.771	-57.98	10.421	1	3	0	-7.667	-4.404	1
-13.876	0.364	0	-50.099	-42.885	5.888	1	8	0	-7.531	-1.937	1
-27.956	0.699	-0.14	-64.37	-54.305	12.81	1	4	0	-7.504	-1.66	1
-15.835	0.733	0	-54.313	-43.335	6.286	1	16	0	-7.483	-1.131	1
-22.961	1.101	-0.057	-44.754	-43.108	5.442	1	7	0	-7.476	-2.314	1
-7.041	0.222	0	-33.777	-27.577	10.371	1	1	0	-7.464	-1.625	1
-7.186	0	0	-46.278	-35.106	0.054	1	1	0	-7.313	-2.744	1
-9.84	0.272	0	-41.621	-28.862	0	1	1	0	-7.14	-2.757	1
-9.679	0.243	0	-45.72	-37.016	6.304	1	11	0	-7.119	-1.44	1
-9.679	0.243	0	-45.72	-37.016	6.304	1	13	0	-7.119	-2.105	1
-10.795	0.245	0	-37.062	-27.539	7.094	1	4	0	-7.119	-2.579	1
-12.912	1.087	0	-69.256	-52.312	7.01	1	7	0	-7.115	-3.537	1
-10.255	0.182	0	-41.183	-38.17	5.502	1	3	0	-7.061	-3.545	1
-24.078	1.087	0	-67.353	-52.753	2.588	1	26	0	-7.061	-3.267	1
-19.496	0.902	-0.087	-71.169	-56.156	5.739	1	22	0	-7.007	-1.683	1
-12.943	0	0	-42.237	-31.875	0.25	1	1	0	-6.987	-3.016	1
-11.505	0.28	-0.047	-50.449	-39.012	2.171	1	11	0	-6.961	-4.36	1
-16.277	0.861	-0.114	-65.096	-56.284	13.72	1	7	0	-6.952	-1.687	1
-24.035	0.902	-0.009	-60.11	-50.94	11.619	1	24	0	-6.873	-1.961	1
-11.02	0.224	0	-37.947	-28.008	4.288	1	4	0	-6.798	-2.518	1
-15.77	0.957	-0.001	-69.338	-55.201	8.572	1	21	0	-6.743	-2.114	1
-13.455	0.56	0	-63.683	-48.621	4.562	1	1	0	-6.726	-2.561	1
-10.254	0.199	0	-40.078	-38.539	7.059	1	9	0	-6.711	-3.065	1
-14.405	0.436	0	-32.784	-30.009	2.526	1	6	0	-6.701	-3.771	1
-7.81	0.224	-0.029	-36.034	-28.863	7.656	1	53	0	-6.68	-1.999	1
-12.057	0.75	-0.027	-64.757	-50.52	11.194	1	37	0	-6.669	-3.36	1
-11.251	0.138	0	-39.562	-32.956	4.812	1	31	0	-6.63	-2.287	1
-10.727	0.186	0	-35.694	-29.199	8.259	1	25	0	-6.613	-2.14	1
-10.065	0.383	0	-51.833	-45.602	5.401	1	6	0	-6.576	-3.034	1
-17.82	1.212	-0.171	-59.073	-46.777	10.113	1	35	0	-6.571	-1.845	1
-15.765	0.214	0	-63.352	-51.876	10.525	1	6	0	-6.541	-2.765	1
-14.971	0.203	0	-43.21	-34.01	0.638	1	39	0	-6.534	-2.672	1
-21.935	0.286	-0.093	-91.2	-64.924	2.81	1	31	0	-6.531	-2.098	1
-23.035	0.902	-0.049	-87.934	-60.942	2.249	1	36	0	-6.506	-2.481	1
-9.714	0.657	-0.003	-44.31	-33.62	2.951	1	3	0	-6.444	-2.005	1
-6.333	0	0	-38.691	-30.126	0.152	1	1	0	-6.428	-2.198	1
-7.524	0.724	0	-43.103	-29.044	4.245	1	1	0	-6.407	-0.48	1
-10.93	0.202	0	-39.507	-35.42	9.893	1	17	0	-6.399	-0.96	1
-10.93	0.202	0	-39.507	-35.42	9.893	1	17	0	-6.399	-0.96	1
-11.074	0.402	-0.065	-57.648	-41.557	4.331	1	14	0	-6.395	-1.944	1
-7.076	0	0	-46.14	-35.263	0.046	1	3	0	-6.367	-2.428	1
-5.22	0.656	0	-61.205	-46.401	4.864	1	10	0	-6.299	-0.982	1
-7.038	0.174	-0.016	-48.295	-38.528	3.818	1	1	0	-6.246	-1.666	1
-3.912	0.646	-0.007	-48.253	-36.581	4.77	1	5	0	-6.224	-0.7	1
-10.824	0.675	-0.06	-47.751	-33.663	1.852	1	1	0	-6.221	-0.541	1
-6.723	0	0	-33.857	-28.888	1.047	1	7	0	-6.214	-1.735	1
-10.946	0.402	-0.001	-58.182	-46.864	5.287	1	29	0	-6.179	-2.41	1
-12.992	0.199	0	-48.011	-37.732	2.23	1	10	0	-6.155	-2.585	1
-8.638	0.654	0	-42.901	-31.809	0	1	1	0	-6.138	-0.889	1
-16.374	0.865	-0.006	-60.929	-47.465	8.627	1	19	0	-6.123	-2.272	1
-10.413	0	0	-37.964	-29.597	0.031	1	1	0	-6.113	-2.7	1
-5.579	0.641	-0.023	-45.883	-37.201	2.414	1	1	0	-6.106	-0.962	1
-4.976	0.56	-0.05	-46.9	-34.298	0.755	1	1	0	-6.097	-0.305	1
-7.769	0.33	-0.082	-46.694	-38.905	7.069	1	4	0	-6.081	-2.4	1
-15.04	0.39	-0.186	-71.43	-52.814	1.014	1	2	0	-6.017	-1.604	1
-11.713	0.254	0	-45.897	-41.405	6.661	1	24	0	-5.985	-2.105	1
-9.927	0.706	0	-41.513	-31.256	0.018	1	16	0	-5.983	-2.713	1
-10.436	0.468	-0.063	-42.578	-35.007	0	1	26	0	-5.942	-0.949	1
-3.867	0.366	-0.029	-38.285	-31.89	2.765	1	12	0	-5.939	0	1
-6.433	0.531	-0.042	-59.317	-44.142	4.78	1	16	0	-5.912	-0.7	1
-13.431	1.154	0	-43.453	-33.729	3.994	1	2	0	-5.874	-0.13	1
-19.153	1.029	-0.061	-78.798	-58.423	7.28	1	10	0	-5.86	-1.831	1
-8.578	0.996	0	-37.552	-33.417	5.17	1	30	0	-5.851	-2.785	1
-10	0.378	-0.12	-64.473	-51.255	7.509	1	16	0	-5.835	-2.105	1
-7.376	0	0	-36.696	-25.586	0.217	1	1	0	-5.831	-1.44	1
-4.758	0.364	0	-42.156	-35.707	0.808	1	1	0	-5.825	-1.405	1
-14.442	0.749	-0.01	-48.588	-37.557	5.163	1	1	0	-5.818	-2.529	1
-8.783	0.34	0	-47.415	-37.432	5.399	1	29	0	-5.81	-2.153	1
-8.783	0.34	0	-47.415	-37.432	5.399	1	29	0	-5.81	-2.153	1
-16.814	0.902	-0.062	-73.179	-52.786	7.159	1	5	0	-5.806	-2.979	1
-7.583	0.268	0	-34.677	-26.392	5.694	1	6	0	-5.788	-2.123	1
-11.64	0.468	-0.063	-44.089	-37.32	2.73	1	38	0	-5.787	-0.96	1
-6.554	0.989	-0.008	-47.65	-35.818	5.7	1	26	0	-5.768	-1.078	1
-14.471	1.248	-0.003	-57.779	-44.065	3.363	1	1	0	-5.763	-0.819	1
-9.362	1.244	0	-31.357	-30.087	5.758	1	2	0	-5.749	-2.88	1
-10.756	0.552	-0.003	-51.992	-36.919	1.161	1	4	0	-5.73	-2.698	1
-3.476	0.686	0	-40.749	-32.093	0	1	27	0	-5.728	-1.18	1
-10.475	0.393	-0.046	-62.239	-45.643	3.278	1	10	0	-5.709	-1.661	1
-14.666	0.744	-0.008	-62.997	-52.311	12.001	1	1	0	-5.703	-2.286	1
-10.024	0.815	-0.068	-48.501	-42.265	2.095	1	4	0	-5.699	-2.257	1
-9.082	0.683	-0.026	-50.819	-42.108	6.248	1	12	0	-5.691	-0.963	1
-7.289	0.864	0	-51.246	-41.792	13.062	1	10	0	-5.689	-1.653	1
-9.823	1.244	0	-31.031	-26.351	2.189	1	2	0	-5.665	-2.88	1
-10.161	0.663	-0.049	-46.331	-36.974	8.8	1	6	0	-5.657	-1.339	1
-8.525	0.809	-0.063	-44.46	-35.052	3.035	1	3	0	-5.654	-1.05	1
-11.086	0.14	-0.016	-69.528	-49.189	0	1	20	0	-5.653	-2.863	1
-10.444	0.91	0	-47.548	-37.677	4.112	1	3	0	-5.647	-1.863	1
-11.408	0.605	-0.09	-40.288	-37.542	9.937	1	13	0	-5.646	0	1
-11.071	1.673	0	-42.717	-35.953	10.073	1	2	0	-5.634	-0.793	1
-4.208	0.449	-0.007	-43.632	-34.486	0.801	1	4	0	-5.618	-0.529	1
-2.416	0.407	-0.003	-71.852	-47.142	5.131	1	4	0	-5.612	0	1
